# Supplementary material for: Common Bacterial Infections and Risk of Dementia or Cognitive Decline: A Systematic Review
Source: J Alzheimers Dis. 2020 Aug 18;76(4):1609–26. doi: 10.3233/JAD-200303 (PMC7504996; doi:10.3233/JAD-200303)
Supplement: Supplementary Table [file jad-76-jad200303-s002.xlsx]

## Sheet: Supplementary Table 1
Supplementary Table 1. Risk of bias judgement, and justification
	1. Confounding	2. Selection of participants		3. Misclassification of variables										4. Bias due to missing data		5. Reverse Causation	6. Generalizability	7. Study Power
	Age and other confounders	Participation bias	Selection of control/comparator group	Exposure				Outcome				Covariates		Differential loss to follow up	Exclusion of individuals with missing data
				Differential			Non-differential	Differential				Differential	Non-differential
				Recall bias	Observer bias	Ascertainment bias		Recall bias	Observer bias	Ascertainment bias	Non-differential
Shah et al., 2013 [1]	Low. Adjusted for age and sex and other confounders	Moderate: Non-random sample and comparisons show those enrolled were younger than those not included. Refusal rates were higher among women than men.	Low. Comparators selected from the same population as cases	Unclear. Participants asked about hospitalizations but medical records were then checked and pneumonia identified using ICD-9 CM codes	Low. Pneumonia defined prior dementia.	Low. Pneumonia defined before dementia.	Unclear. Participants self-report hospitalizations thus misclassification is possible. However, medical records checked and pneumonia hospitalizations defined using ICD-10 codes.	Low. Dementia defined using multiple diagnostic tests.	Low. Dementia defined using multiple diagnostic tests, diagnosis of dementia unlikely to be influenced by infections	Low. Ascertainment of dementia unlikely to be influenced by pneumonia status	Low. Dementia assigned in multiple diagnostic tests.	Low. Capture of covariates unlikely to differ by exposure status.	Low. Covariates ascertained using ICD-9 diagnostic codes.	Unclear. Loss to follow up not described.	Low. Less than 5% of data missing on covariates and less than 5% data missing on 3MS test.	Low. Pneumonia defined before dementia.	Hospitalized patients in the US	High. No power calculation described and small study.
Guerra et al., 2012 [2]	Low. Adjusted for age and other covariates	Low. Random sample of all Medicare beneficiaries	Low. Comparators selected from the same population as cases	Low. Severe sepsis defined using ICD-9 CM codes	Low. Sepsis defined prior to dementia.	Low. Sepsis defined before dementia.	Low. All members assessed for critical illnesses, including severe sepsis, at baseline.	Low. Dementia defined using ICD-9-CM codes.	Low. Dementia defined using medical records, diagnosis of dementia unlikely to be influenced by infections	Low. Sepsis unlikely to be associated with health-seeking behavior and influence dementia ascertainment	Low. Dementia diagnosed using ICD-9-CM codes	Low. Capture unlikely to differ by exposure status	Low. Covariates ascertained using ICD-9 diagnostic codes.	Low. Automated follow up.	Unclear. Missing data not described.	Low. Severe sepsis defined prior to dementia.	Hospitalized adults in the US eligible for Medicare	Low. Large study with narrow confidence intervals.
Mawanda et al., 2016 [3]	Low. Adjusted for age, sex and other covariates.	Low. Automated participation (veterans’ health administration databases)	Low. Comparators selected from the same population as cases	Low. Exposure status ascertained using ICD-9 diagnostic codes.	Low: Exposure defined using ICD-9 codes. Exposure defined before outcome	Low: Exposure defined before outcome	Low: Infections defined using ICD-9 codes and PPV estimated at 70% for pneumonia and cellulitis.	Low. Dementia defined using ICD-9 codes.	Low. Dementia defined using medical records, diagnosis of dementia unlikely to be influenced by infections	Low. Bacterial infections unlikely to be associated with health-seeking behavior and influence dementia ascertainment	Low. Medical diagnosis of dementia. PPV of medical conditions estimate at 98.3%.	Low. Capture unlikely to differ by exposure status	Low. Covariates ascertained using medical records.	Low. Automated follow up.	Moderate. 22% with missing data on demographic variables excluded from study. Missing data on other variables in study population not described	Low. Exposure defined before outcome.	US male veterans	Low: Large study with narrow confidence intervals.
Chou et al., 2017 [4]	Low. Age and sex matched, adjusted for other confounders.	Low. Automated participation (longitudinal health insurance database)	Low. Comparators selected from the same population as cases but not selected randomly.	Low. Exposure defined using hospital diagnostic codes for septicemia	Low. Septicemia defined before outcome.	Low. Septicemia defined before dementia.	Low. Septicemia defined using ICD-9-CM codes	Low. Dementia defined using ICD-9 codes.	Low. Dementia defined using medical records, diagnosis of dementia unlikely to be influenced by infections	Low. Septicemia unlikely to be associated with health-seeking behavior and influence dementia ascertainment	Low. Medical diagnosis of dementia.	Low. Capture unlikely to differ by exposure status	Low. Covariates ascertained using ICD-9 diagnostic codes.	Low. Automated follow up.	Unclear. Missing data not described.	Low. Septicemia defined before outcome and those with dementia at baseline excluded.	Hospitalized adults in Taiwan	Low. Large study with narrow confidence intervals.
Chou et al., 2018 [5]	High. Age and sex matched, but matching not described and adjustment for other confounders not mentioned.	Low. Automated participation (longitudinal health insurance database)	Unclear. Selection of comparator group unclear	Ascertainment of exposure unclear.	Ascertainment of exposure unclear.	Ascertainment of exposure unclear.	Ascertainment of exposure unclear.	Ascertainment of outcome unclear.	Ascertainment of outcome unclear.	Ascertainment of outcome unclear.	Ascertainment of outcome unclear.	Ascertainment of outcome unclear.	Ascertainment of outcome unclear.	Low. Automated follow up.	Unclear. Missing data not described.	Low. Septicemia defined before outcome and those with dementia at baseline excluded.	Hospitalized adults in Taiwan	Low. Large study with narrow confidence intervals.
Tate et al,, 2014 [6]	Low. Adjusted for age and sex and other confounders	Low. Participants form a randomized double-blind clinical trial	Low. Comparators selected from the same population as cases	Low. Exposure status defined by hospital medical records (ICD-9 codes and text field searches)	Low. Pneumonia defined before dementia.	Low. Pneumonia defined before dementia.	Low. Pneumonia defined using medical records	Low. Dementia defined using ICD-9 codes.	Low. Dementia defined using medical records, diagnosis of dementia unlikely to be influenced by infections	Low. Pneumonia unlikely to be associated with health-seeking behavior and influence dementia ascertainment	Low. Participants screened for dementia every 6 months.	Low. Capture unlikely to differ by exposure status	High. Covariates self-reported	Unclear. Loss to follow up not described.	Unclear. Missing data not described.	Low. Exposure defined before outcome. Those with dementia at baseline excluded.	Hospitalized adults in the US	High. No power calculation described, small study and wide confidence intervals.
Kao et al., 2015 [7]	Low. Age and sex matched and adjusted for other confounders	Low. Automated participation (longitudinal health insurance database)	Low. Controls selected from the same population as the cases. Random sampling used.	Low. Exposure defined using hospital diagnostic codes for septicemia	Low. Exposure defined before dementia.	Low. Sepsis defined before dementia.	Low. Sepsis defined using ICD-9-CM codes	Low. Dementia defined using ICD-9 codes.	Low. Dementia defined using medical records, diagnosis of dementia unlikely to be influenced by infections	Low. Sepsis unlikely to be associated with health-seeking behavior and influence dementia ascertainment	Low. Medical diagnosis of dementia.	Low. Capture of covariates unlikely to differ by exposure status.	Unclear. Ascertainment of covariates not reported.	Low.	Unclear. Missing data not described.	Low. Septicemia defined 5 years prior to dementia diagnosis.	Hospitalized adults in Taiwan	High. Small study with large confidence intervals.
Davydow et al., 2013 [8]	High. No adjustment for age or other covariates	Moderate with no comparison of characteristics of those excluded.	Low. Comparators selected from the same population as cases	Low. Pneumonia was diagnosed using ICD-9-CM principal diagnostic codes	Low. Pneumonia defined before cognitive impairment.	Low. Pneumonia hospitalizations ascertained before cognitive impairment	Low. Pneumonia hospitalizations defined using ICD-9-CM codes.	Low. Cognitive impairment assessed using Telephone Interview for Cognitive Status (TICS)	Low. Cognitive impairment defined using validated cognition test. Diagnosis of cognitive impairment unlikely to be influenced by infections	Low. Ascertainment of cognitive impairment unlikely to be influenced by pneumonia status	Low. Active data collection at follow up and validated diagnostic method.	N/A. Analyses not adjusted for covariates	N/A. Analyses not adjusted for covariates	Unclear. Loss to follow up not described.	Unclear. Missing data not described.	Unclear	Synthetic cohorts of pneumonia with stroke/myocardial infarction. May not be generalize to any population of interest.	High. No power calculation and small study
Sakusic, 2018 [9]	Low. Age and sex matched and adjusted for other confounders.	Moderate. No comparison of characteristics of those excluded.	Low. Controls selected from the same population as the cases. Random sampling used.	Unclear. Sepsis ascertainment not clear.	Low. Individuals with cognitive impairment excluded at baseline	Low. Exposure defined before outcome.	Unclear. Ascertainment of exposure is uncertain.	Low. Cognitive impairment defined using electronic medical records.	Unclear. Ascertainment of sepsis is unclear therefore it is unclear if diagnosis of cognitive impairment likely to be influenced by sepsis	Low. Sepsis unlikely to be associated with health-seeking behavior and influence cognitive impairment ascertainment	Low. Electronic search algorithm validated. Sensitivity and specificity 97% and 99%.	Low. Capture of covariates unlikely to differ by exposure status.	Low. Covariates ascertained using medical records.	Low.	Unclear. Missing data not described.	Low. Sepsis defined prior to cognitive impairment.	ICU adult survivors in the US	High. No power calculation and small study
REFERENCES
[1] Shah FA, Pike F, Alvarez K, Angus D, Newman AB, Lopez O, Tate J, Kapur V, Wilsdon A, Krishnan JA, Hansel N, Au D, Avdalovic M, Fan VS, Barr RG, Yende S (2013) Bidirectional relationship between cognitive function and pneumonia. Am J Respir Crit Care Med 188, 586-592.
[2] Guerra C, Linde-Zwirble WT, Wunsch H (2012) Risk factors for dementia after critical illness in elderly Medicare beneficiaries. Crit Care 16, R233.
[3] Mawanda F, Wallace RB, McCoy K, Abrams TE (2016) Systemic and localized extra-central nervous system bacterial infections and the risk of dementia among US veterans: A retrospective cohort study. Alzheimers Dement (Amst) 4, 109-117.
[4] Chou C-H, Lee J-T, Lin C-C, Sung Y-F, Lin C-C, Muo C-H, Yang F-C, Wen C-P, Wang IK, Kao C-H, Hsu CY, Tseng C-H (2017) Septicemia is associated with increased risk for dementia: a population-based longitudinal study. Oncotarget 8, 84300-84308.
[5] Chou CH, Lee JT, Lin CC, Muo CH, Wen CP, Wang IK, Kao CH, Hsu CY, Tseng CH (2018) Association between septicemia and vascular dementia: A nation-wide population-based study. Int J Stroke 13, 160.
[6] Tate JA, Snitz BE, Alvarez KA, Nahin RL, Weissfeld LA, Lopez O, Angus DC, Shah F, Ives DG, Fitzpatrick AL, Williamson JD, Arnold AM, DeKosky ST, Yende S (2014) Infection hospitalization increases risk of dementia in the elderly. Crit Care Med 42, 1037-1046.
[7] Kao LT, Sheu JJ, Lin HC, Tsai MC, Chung SD (2015) Association between sepsis and dementia. J Clin Neurosci 22, 1430-1433.
[8] Davydow DS, Hough CL, Levine DA, Langa KM, Iwashyna TJ (2013) Functional disability, cognitive impairment, and depression after hospitalization for pneumonia. Am J Med 126, 615-624.e615.
[9] Sakusic A, Gajic O, Singh TD, O'Horo JC, Jenkins G, Wilson GA, Petersen R, Fryer JD, Kashyap R, Rabinstein AA (2018) Risk factors for persistent cognitive impairment after critical illness, nested case-control study. Crit Care Med 46, 1977-1984.
